# Supplementary material for: Mycotoxin Co-Occurrence in Michigan Harvested Maize Grain
Source: Toxins (Basel). 2022 Jun 24;14(7):431. doi: 10.3390/toxins14070431 (PMC9324039; doi:10.3390/toxins14070431)
Supplement: Supplementary file 1 [file toxins-14-00431-s001.zip]

Archive with 1 entries (1 files):
- toxins-1707907-SM.pdf
